# Supplementary material for: Individual and Community-Level Risk Factors for Giardiasis in Children under Five Years of Age in Pakistan: A Prospective Multi-Regional Study
Source: Children (Basel). 2023 Jun 20;10(6):1087. doi: 10.3390/children10061087 (PMC10297578; doi:10.3390/children10061087)
Supplement: Supplementary file 1 [file children-10-01087-s001.zip]

Archive with 1 entries (1 files):
- children-2376511-supplementary.pdf
